# Supplementary material for: Positive and Negative Contribution from Lead–Oxygen Groups and Halogen Atoms to Birefringence: A First Principles Investigation
Source: Nanomaterials (Basel). 2023 Nov 28;13(23):3037. doi: 10.3390/nano13233037 (PMC10708153; doi:10.3390/nano13233037)
Supplement: Supplementary file 1 [file nanomaterials-13-03037-s001.zip]

Archive with 1 entries (1 files):
- nanomaterials-2698183-supplementary.pdf
